# Supplementary material for: The Role of Cerium Valence in the Conversion Temperature of H2Ti3O7 Nanoribbons to TiO2-B and Anatase Nanoribbons, and Further to Rutile
Source: Molecules. 2023 Aug 3;28(15):5838. doi: 10.3390/molecules28155838 (PMC10421187; doi:10.3390/molecules28155838)
Supplement: Supplementary file 1 [file molecules-28-05838-s001.zip]

Archive with 1 entries (1 files):
- molecules-2527377-supplementary.pdf
